# Supplementary material for: Accuracy of owner-reported diagnoses for dogs enrolled in the Dog Aging Project as compared to veterinary electronic medical records
Source: PLoS One. 2026 Mar 4;21(3):e0342427. doi: 10.1371/journal.pone.0342427 (PMC12959718; doi:10.1371/journal.pone.0342427)
Supplement: S1 File — (XLSX) [file pone.0342427.s001.xlsx]

## Sheet: Sheet1
ID	DOB	Earliest Electronic Medical Record	Most recent EMR	Date of acquisition	Completed HLES	Dog's health (E= excellent, V = very good, G = good, F = fair, P = poor, VP = very poor)	HLES vs. record reported and Level of evidence (1- owner mentioned, 2- differential, 3- presumed and treated, 4- definitive; 5 - genetic test carrier, 6- genetic test symptomatic	CONGENITAL DISORDER Was the dog born with a congenital disorder?	CONGENITAL Ocular Blindness	CONGENITAL Ocular Cataracts	CONGENITAL Ocular Glaucoma	CONGENITAL Ocular KCS	CONGENITAL Ocular PPM	CONGENITAL Ocular Missing one or both eyes	CONGENITAL Ears Deafness	CONGENITAL Oral Cavity Cleft Lip	CONGENITAL Oral Cavity Cleft Palate	CONGENITAL Oral Cavity Missing Teeth	CONGENITAL Dermatologic Dermoid Cysts	CONGENITAL Dermatologic Spina Bifida	CONGENITAL Dermatologic Umbilical Hernia	CONGENITAL Heart Aortic/Subaortic Stenosis	CONGENITAL Heart Atrial Septal Defects (ASD)	CONGENITAL Heart Mitral Dysplasia (MD)	CONGENITAL Heart Murmur	CONGENITAL Heart Patent ductus arteriosus (PDA)	CONGENITAL Heart Persistent Right Aortica Arch (PRAA)	CONGENITAL Heart Pulmonic Stenosis (PS)	CONGENITAL Heart Tricuspid Dysplasia (TD)	CONGENITAL Heart Ventricular Septal Defects (VSD)	CONGENITAL Respiratory Stenotic Nares	CONGENITAL respiratory Tracheal Stenosis	CONGENITAL Gastrointestinal Atresia Ani	CONGENITAL Gastrointestinal Esophageal Achlasia	CONGENITAL Gastrointestinal Megaesophagus	CONGENITAL Gastrointestinal Umbilical Hernia	CONGENITAL Liver Portosystemic Shunt	CONGENITAL Kidney Renal dysplasia	CONGENITAL Kidney Born with 1 Kidney	CONGENITAL Kidney Ectopic Ureter	CONGENITAL Kidney Patent Urachus	CONGENITAL Kidney Renal Cysts	CONGENITAL Reproductive Hermaphroditism	CONGENITAL Reproductive Hypospadias	CONGENITAL Reproductive Phimosis	CONGENITAL Reproductive Cryptorchid	CONGENITAL Bones Missing a limb or part of a limb	CONGENITAL Bones Valgus deformity	CONGENITAL Bones Varus deformity
12	2013-08-01	2013-12-13	2016-04-14	2013-10-01	2020-09-15	E	HLES reported	0	0	0	0	0	0	0	0	0	0	0	0	0	0	0	0	0	0	0	0	0	0	0	0	0	0	0	0	0	0	0	0	0	0	0	0	0	0	0	0	0	0
12	2013-08-01	2013-12-13	2016-04-14	2013-10-01	2020-09-16	E	Records	0	0	0	0	0	0	0	0	0	0	0	0	0	0	0	0	0	0	0	0	0	0	0	0	0	0	0	0	0	0	0	0	0	0	0	0	0	0	0	0	0	0
12	2013-08-02	2013-12-13	2016-04-14	2013-10-01	2020-09-17	E	Level of evidence
22	2017-04-01	2017-08-11	2020-01-22	2017-08-01	2020-08-06	E	HLES reported	0	0	0	0	0	0	0	0	0	0	0	0	0	0	0	0	0	0	0	0	0	0	0	0	0	0	0	0	0	0	0	0	0	0	0	0	0	0	0	0	0	0
22	2017-04-01	2017-08-11	2020-01-22	2017-08-02	2020-08-06	E	Records	0	0	0	0	0	0	0	0	0	0	0	0	0	0	0	0	0	0	0	0	0	0	0	0	0	0	0	0	0	0	0	0	0	0	0	0	0	0	0	0	0	0
22	2017-04-01	2017-08-11	2020-01-22	2017-08-03	2020-08-06	E	Level of evidence
72	2007	2008-01-07	2020-11-28	2007-12-01	2020-11-21	V	HLES reported	0	0	0	0	0	0	0	0	0	0	0	0	0	0	0	0	0	0	0	0	0	0	0	0	0	0	0	0	0		0	0	0	0	0	0	0	0	0	0	0	0
72	2007	2008-01-07	2020-11-28	2007-12-01	2020-11-21	V	Records	0	0	0	0	0	0	0	0	0	0	0	0	0	0	0	0	0	0	0	0	0	0	0	0	0	0	0	0	0	0	0	0	0	0	0	0	0	0	0	0	0	0
72	2007	2008-01-07	2020-11-28	2007-12-01	2020-11-21	V	Level of evidence
92	2018-07-01	2018-09-25	2020-07-30	2018-09-01	2020-10-12	E	HLES reported	1	0	0	0	0	0	0	0	0	0	0	0		0	0	0	0	1	0	0	0	0	0	0	0	0	0	0	0	0	0	0	0	0	0	0	0	0	0	0	0	0
92	2018-07-01	2018-09-25	2020-07-30	2018-09-01	2020-10-12	E	Records	0	0	0	0	0	0	0	0	0	0	0	0	0	0	0	0	0	0	0	0	0	0	0	0	0	0	0	0	0	0	0	0	0	0	0	0	0	0	0	0	0	0
92	2018-07-01	2018-09-25	2020-07-30	2018-09-01	2020-10-12	E	Level of evidence																		note: cardiologist did not hear one; never reported in records
152	2008-01-01	2010-12-08	2021-01-25	2008-01-01	2020-12-21	G	HLES reported	0	0	0	0	0	0	0	0	0	0	0	0	0	0	0	0	0	0	0	0	0	0	0	0	0	0	0	0	0	0	0	0	0	0	0	0	0	0	0	0	0	0
152	2008-01-02	2010-12-08	2021-01-25	2008-01-02	2020-12-21	G	Records	0	0	0	0	0	0	0	0	0	0	0	0	0	0	0	0	0	0	0	0	0	0	0	0	0	0	0	0	0	0	0	0	0	0	0	0	0	0	0	0	0	0
152	2008-01-03	2010-12-08	2021-01-25	2008-01-03	2020-12-21	G	Level of evidence
202	2008-01-01	2008-05-17	2019-05-21	2008-01-01	2020-11-11	E	HLES reported	0	0	0	0	0	0	0	0	0	0	0	0	0	0	0	0	0	0	0	0	0	0	0	0	0	0	0	0	0	0	0	0	0	0	0	0	0	0	0	0	0	0
202	2008-01-02	2008-05-17	2019-05-21	2008-01-02	2020-11-12	E	Records	0	0	0	0	0	0	0	0	0	0	0	0	0	0	0	0	0	0	0	0	0	0	0	0	0	0	0	0	0	0	0	0	0	0	0	0	0	0	0	0	0	0
202	2008-01-03	2008-05-17	2019-05-21	2008-01-03	2020-11-13	E	Level of evidence
522	2014-07-01	2014-08-16	2020-11-09	2014-09-01	2020-10-29	E	HLES reported
522	2014-07-01	2014-08-16	2020-11-09	2014-09-01	2020-10-29	E	Records
522	2014-07-01	2014-08-16	2020-11-09	2014-09-01	2020-10-29	E	Level of evidence
[truncated: 390 more columns]
