# Supplementary material for: Accuracy of owner-reported diagnoses for dogs enrolled in the Dog Aging Project as compared to veterinary electronic medical records
Source: PLoS One. 2026 Mar 4;21(3):e0342427. doi: 10.1371/journal.pone.0342427 (PMC12959718; doi:10.1371/journal.pone.0342427)
Supplement: S2 File — (XLSX) [file pone.0342427.s002.xlsx]

## Sheet: cardiac
REDCap_Variable	Description	Disagreement	inHLES	inVEMR	Count	Count_loe_7	Count_loe_4
hs_cg_heart_as	Aortic/Subaortic stenosis	N	1	1	1	1	0
hs_dx_cardiac_arr	Arrhythmia	Y	0	1	4	2	2
hs_dx_cardiac_car	Cardiomyopathy	Y	1	0	1
hs_dx_cardiac_chf	Congestive heart failure	N	1	1	2	1	1
hs_dx_cardiac_hbp	Hypertension (high blood pressure)	Y	1	0	1
hs_dx_cardiac_hbp	Hypertension (high blood pressure)	N	1	1	1	1	0
hs_cg_heart_murmur	Murmur	Y	0	1	18	17	1
hs_dx_cardiac_mur	Murmur	Y	0	1	15	14	1
hs_cg_heart_murmur	Murmur	Y	1	0	5
hs_dx_cardiac_mur	Murmur	Y	1	0	4
hs_cg_heart_murmur	Murmur	N	1	1	1	1	0
hs_dx_cardiac_mur	Murmur	N	1	1	15	15	0
hs_dx_cardiac_other	Other	Y	0	1	1	1	0
hs_cg_heart_other	Other	Y	1	0	1
hs_dx_cardiac_other	Other	Y	1	0	1
hs_cg_heart_pda	Patent ductus arteriosus (PDA)	Y	1	0	2
hs_dx_cardiac_ph	Pulmonary hypertension	N	1	1	1	1	0
hs_dx_cardiac_ss	Subaortic stenosis	N	1	1	1	1	0
hs_dx_cardiac_vd	Valve disease	Y	0	1	2	2	0
hs_dx_cardiac_vd	Valve disease	Y	1	0	1
hs_dx_cardiac_vd	Valve disease	N	1	1	2	2	0

## Sheet: ear
REDCap_Variable	Description	Disagreement	inHLES	inVEMR	Count	Count_loe_4	Count_loe_7
hs_dx_ear_ei	Chronic or recurrent ear infections	Y	0	1	29	2	27
hs_dx_ear_ei	Chronic or recurrent ear infections	Y	1	0	7
hs_dx_ear_ei	Chronic or recurrent ear infections	N	1	1	17	1	16
hs_cg_ear_deaf	Deafness	Y	1	0	2
hs_dx_ear_deaf	Deafness (acquired)	Y	1	0	3
hs_dx_ear_deaf	Deafness (acquired)	N	1	1	1	1	0
hs_dx_ear_em	Ear mites	Y	1	0	4
hs_dx_ear_hl	Hearing loss (incompletely deaf)	Y	1	0	4
hs_dx_ear_hemato	Hematoma	Y	0	1	1	0	1
hs_dx_ear_hemato	Hematoma	N	1	1	1	0	1
hs_dx_ear_other	Other	Y	0	1	9	6	3
hs_dx_ear_other	Other	Y	1	0	1
hs_dx_ear_phary	Pharyngitis	Y	0	1	1	1	0
hs_dx_ear_phary	Pharyngitis	Y	1	0	1
hs_dx_ear_rhini	Rhinitis	Y	0	1	1	1	0
hs_dx_ear_tonsi	Tonsillitis	Y	0	1	1	1	0

## Sheet: endocrine
REDCap_Variable	Description	Disagreement	inHLES	inVEMR	Count	Count_loe_7	Count_loe_4
hs_cg_endocr_ch	Congenital hypothyroidism	N	1	1	1	1	0
hs_dx_endo_cd	Cushing's disease (hyperadrenocorticism; excess adrenal function)	Y	1	0	1
hs_dx_endo_di	Diabetes insipidus (rare "diabetes" which causes water balance problems)	Y	1	0	1
hs_dx_endo_di	Diabetes insipidus (rare "diabetes" which causes water balance problems)	N	1	1	1	0	1
hs_dx_endo_hot	Hypothyroidism (low thyroid function)	Y	0	1	1	0	1
hs_dx_endo_hot	Hypothyroidism (low thyroid function)	N	1	1	3	3	0
hs_dx_endo_other	Other	Y	0	1	1	0	1

## Sheet: eye
REDCap_Variable	Description	Disagreement	inHLES	inVEMR	Count	Count_loe_7	Count_loe_4
hs_dx_cat	Adult-onset cataracts	Y	0	1	6	5	1
hs_dx_cat	Adult-onset cataracts	Y	1	0	4
hs_dx_cat	Adult-onset cataracts	N	1	1	11	10	1
hs_cg_eye_blind	Blindness	N	1	1	1	1	0
hs_dx_blind	Blindness (acquired)	Y	0	1	1	1	0
hs_cg_eye_cat	Cataracts	Y	0	1	8	8	0
hs_dx_conj	Conjunctivitis	Y	0	1	49	35	14
hs_dx_conj	Conjunctivitis	Y	1	0	3
hs_dx_conj	Conjunctivitis	N	1	1	5	5	0
hs_dx_cu	Corneal ulcer	Y	0	1	10	9	1
hs_dx_cu	Corneal ulcer	N	1	1	4	4	0
hs_dx_dist	Distichia	N	1	1	1	1	0
hs_dx_kcs	Dry eye (KCS)	Y	1	0	2
hs_dx_ectrop	Ectropion (eyelid rolled out)	Y	0	1	1	1	0
hs_dx_entrop	Entropion (eyelid rolled in)	Y	0	1	2	2	0
hs_cg_eye_glauc	Glaucoma	N	1	1	1	1	0
hs_dx_glauc	Glaucoma	N	1	1	1	1	0
hs_dx_jcat	Juvenile cataracts	Y	0	1	7	7	0
hs_dx_jcat	Juvenile cataracts	Y	1	0	1
hs_dx_ns	Nuclear sclerosis (whitening of the eye)	Y	0	1	37	36	1
hs_dx_ns	Nuclear sclerosis (whitening of the eye)	N	1	1	1	1	0
hs_dx_eye_other	Other	Y	0	1	12	8	4
hs_dx_eye_other	Other	Y	1	0	6
hs_dx_eye_other	Other	N	1	1	7	6	1
hs_dx_pu	Pigmentary uveitis	N	1	1	2	2	0
hs_dx_uvei	Uveitis	Y	0	1	2	1	1
hs_dx_uvei	Uveitis	Y	1	0	2

## Sheet: gastrointestinal
REDCap_Variable	Description	Disagreement	inHLES	inVEMR	Count	Count_loe_7	Count_loe_4
hs_dx_gi_asi	Anal sac impaction	Y	0	1	11	5	6
hs_dx_gi_asi	Anal sac impaction	Y	1	0	5
hs_dx_gi_asi	Anal sac impaction	N	1	1	5	3	2
hs_dx_gi_bvs	Bilious vomiting syndrome	Y	0	1	6	0	6
hs_dx_gi_bvs	Bilious vomiting syndrome	Y	1	0	1
hs_dx_gi_bvs	Bilious vomiting syndrome	N	1	1	1	0	1
hs_dx_gi_gdv	Bloat with torsion (GDV)	Y	1	0	1
hs_dx_gi_cd	Chronic or recurrent diarrhea	Y	0	1	21	17	4
hs_dx_gi_cd	Chronic or recurrent diarrhea	Y	1	0	5
hs_dx_gi_cd	Chronic or recurrent diarrhea	N	1	1	5	4	1
hs_dx_gi_cv	Chronic or recurrent vomiting	Y	0	1	7	5	2
hs_dx_gi_cv	Chronic or recurrent vomiting	Y	1	0	2
hs_dx_gi_cv	Chronic or recurrent vomiting	N	1	1	1	1	0
hs_dx_gi_con	Constipation	Y	1	0	1
hs_dx_gi_con	Constipation	N	1	1	1	1	0
hs_dx_gi_fma	Food or medicine allergies	Y	0	1	3	0	3
hs_dx_gi_fma	Food or medicine allergies	Y	1	0	8
hs_dx_gi_fma	Food or medicine allergies	N	1	1	4	0	4
hs_dx_gi_fbib	Foreign body ingestion or blockage	Y	0	1	7	6	1
hs_dx_gi_fbib	Foreign body ingestion or blockage	Y	1	0	6
hs_dx_gi_fbib	Foreign body ingestion or blockage	N	1	1	4	4	0
hs_dx_gi_hge	Hemorrhagic gastroenteritis (HGE) or stress colitis (acute)	Y	0	1	7	0	7
hs_dx_gi_hge	Hemorrhagic gastroenteritis (HGE) or stress colitis (acute)	Y	1	0	2
hs_dx_gi_hge	Hemorrhagic gastroenteritis (HGE) or stress colitis (acute)	N	1	1	1	0	1
hs_dx_gi_ibs	Irritable bowel syndrome (IBS) or inflammatory bowel disease (IBD)	Y	1	0	2
hs_dx_gi_ibs	Irritable bowel syndrome (IBS) or inflammatory bowel disease (IBD)	N	1	1	1	1	0
hs_dx_gi_meg	Megaesophagus	Y	0	1	1	1	0
hs_dx_gi_other	Other	Y	0	1	9	4	5
hs_dx_gi_other	Other	Y	1	0	5
hs_dx_gi_other	Other	N	1	1	1	0	1
hs_dx_gi_all	Other allergies	Y	1	0	3
hs_cg_gastro_uh	Umbilical hernia	Y	0	1	4	4	0
hs_cg_gastro_uh	Umbilical hernia	Y	1	0	1
hs_cg_gastro_uh	Umbilical hernia	N	1	1	1	1	0

## Sheet: hematologic
REDCap_Variable	Description	Disagreement	inHLES	inVEMR	Count	Count_loe_7
hs_dx_hema_ane	Anemia	Y	0	1	2	2
hs_dx_hema_ane	Anemia	Y	1	0	3
hs_dx_hema_other	Other	Y	0	1	1	1

## Sheet: immune
REDCap_Variable	Description	Disagreement	inHLES	inVEMR	Count	Count_loe_7
hs_dx_immune_imt	Idiopathic immune-mediated thrombocytopenia (IMT/ITP)	Y	1	0	1
hs_dx_immune_imha	Immune-mediated hemolytic anemia (IMHA) or autoimmune hemolytic anemia (AIHA)	Y	0	1	1	1
hs_dx_immune_impa	Immune-mediated polyarthritis (IMPA)	N	1	1	1	1
hs_dx_immune_other	Other	Y	1	0	1

## Sheet: infectious_disease
REDCap_Variable	Description	Disagreement	inHLES	inVEMR	Count	Count_loe_6	Count_loe_7	Count_loe_4
hs_dx_anaplasmosis	Anaplasmosis	Y	1	0	2
hs_dx_anaplasmosis	Anaplasmosis	N	1	1	3	2	1	0
hs_dx_bordetella	Bordetella and/or parainfluenza ("kennel cough")	Y	0	1	13	0	1	12
hs_dx_bordetella	Bordetella and/or parainfluenza ("kennel cough")	Y	1	0	6
hs_dx_bordetella	Bordetella and/or parainfluenza ("kennel cough")	N	1	1	6	0	0	6
hs_dx_campylo	Campylobacteriosis	Y	0	1	1	0	1	0
hs_dx_ccdia	Coccidia	Y	0	1	19	0	17	2
hs_dx_ccdia	Coccidia	Y	1	0	5
hs_dx_ccdia	Coccidia	N	1	1	2	0	2	0
hs_dx_ccdio	Coccidioidomycosis	Y	1	0	1
hs_dx_ccdio	Coccidioidomycosis	N	1	1	1	0	1	0
hs_dx_dermato	Dermatophytosis ("ringworm")	Y	0	1	1	0	1	0
hs_dx_ehrlich	Ehrlichiosis	Y	1	0	2
hs_dx_fever	Fever of unknown origin	Y	0	1	1	0	0	1
hs_dx_fever	Fever of unknown origin	Y	1	0	1
hs_dx_gp	Gastrointestinal parasites	Y	0	1	4	0	4	0
hs_dx_gp	Gastrointestinal parasites	Y	1	0	4
hs_dx_giar	Giardia	Y	0	1	25	0	22	3
hs_dx_giar	Giardia	Y	1	0	13
hs_dx_giar	Giardia	N	1	1	21	0	20	1
hs_dx_hrtworm	Heartworm infection	Y	1	0	2
hs_dx_hkworm	Hookworms	Y	0	1	8	0	7	1
hs_dx_hkworm	Hookworms	Y	1	0	4
hs_dx_hkworm	Hookworms	N	1	1	4	0	4	0
hs_dx_isosp	Isospora	Y	0	1	3	0	3	0
hs_dx_lepto	Leptospirosis	Y	1	0	3
hs_dx_lyme	Lyme disease	Y	1	0	7
hs_dx_lyme	Lyme disease	N	1	1	2	2	0	0
hs_dx_infect_other	Other	Y	0	1	7	0	4	3
hs_dx_infect_other	Other	Y	1	0	6
hs_dx_infect_other	Other	N	1	1	1	0	1	0
hs_dx_parvo	Parvovirus	Y	1	0	1
hs_dx_parvo	Parvovirus	N	1	1	2	0	2	0
hs_dx_rndworm	Roundworms	Y	0	1	12	0	12	0
hs_dx_rndworm	Roundworms	Y	1	0	7
hs_dx_rndworm	Roundworms	N	1	1	1	0	1	0
hs_dx_tpworm	Tapeworms	Y	0	1	6	0	4	2
hs_dx_tpworm	Tapeworms	Y	1	0	4
hs_dx_tpworm	Tapeworms	N	1	1	2	0	1	1
hs_dx_whpworm	Whipworms	Y	0	1	5	0	4	1
hs_dx_whpworm	Whipworms	Y	1	0	2
hs_dx_whpworm	Whipworms	N	1	1	2	0	2	0

## Sheet: kidney
REDCap_Variable	Description	Disagreement	inHLES	inVEMR	Count	Count_loe_4	Count_loe_7
hs_dx_kidney_ckd	Chronic kidney disease	Y	0	1	2	1	1
hs_dx_kidney_ckd	Chronic kidney disease	Y	1	0	2
hs_dx_kidney_other	Other	Y	0	1	1	1	0
hs_dx_kidney_other	Other	Y	1	0	4
hs_dx_kidney_other	Other	N	1	1	2	1	1
hs_dx_kidney_pro	Proteinuria	Y	0	1	1	0	1
hs_dx_kidney_td	Tubular disorder (such as Fanconi syndrome)	Y	1	0	1
hs_dx_kidney_ub	Urinary crystals or stones in bladder or urethra	Y	0	1	12	0	12
hs_dx_kidney_ub	Urinary crystals or stones in bladder or urethra	Y	1	0	1
hs_dx_kidney_ub	Urinary crystals or stones in bladder or urethra	N	1	1	6	0	6
hs_dx_kidney_ui	Urinary incontinence	Y	0	1	1	1	0
hs_dx_kidney_ui	Urinary incontinence	Y	1	0	1
hs_dx_kidney_ui	Urinary incontinence	N	1	1	4	3	1
hs_dx_kidney_uti	Urinary tract infection (chronic or recurrent)	Y	0	1	6	1	5
hs_dx_kidney_uti	Urinary tract infection (chronic or recurrent)	Y	1	0	4
hs_dx_kidney_uti	Urinary tract infection (chronic or recurrent)	N	1	1	5	0	5

## Sheet: liver
REDCap_Variable	Description	Disagreement	inHLES	inVEMR	Count	Count_loe_4	Count_loe_7
hs_dx_liver_cild	Chronic inflammatory liver disease	Y	1	0	1
hs_dx_liver_other	Other	Y	0	1	10	5	5
hs_dx_liver_other	Other	Y	1	0	1
hs_dx_liver_other	Other	N	1	1	1	1	0
hs_dx_liver_pan	Pancreatitis	Y	0	1	1	1	0
hs_dx_liver_pan	Pancreatitis	Y	1	0	4
hs_dx_liver_pan	Pancreatitis	N	1	1	3	2	1

[truncated: 8 more sheets: neurological, oral, orthopedic, reproductive, respiratory, skin, toxin_consumption, trauma]
